# Supplementary material for: Nrf2 overexpression reprograms neural stem cell fate: promoting neuronal differentiation and functional recovery post-ischemic stroke via suppression of the ROS/NF-κB axis
Source: J Transl Med. 2026 Jan 14;24:169. doi: 10.1186/s12967-025-07675-w (PMC12888667; doi:10.1186/s12967-025-07675-w)
Supplement: Supplementary file 4 — Supplementary Material 4 [file 12967_2025_7675_MOESM4_ESM.xlsx]

## Sheet: Fig.1
cck8
	SHAM							MCAO
24h	1.0298	0.9538	0.8144	1.079	0.9305	0.9407		1.1716	1.4808	1.1717	1.4598	1.1627	1.0308
48h	1.0997	1.0471	1.1083	0.77	1.0552	0.9083		1.5127	1.7644	1.7405	1.5139	1.4865	1.7258
72h	1.1418	0.9499	0.848	1.0204	1.1246	0.817		1.2105	1.2474	1.3947	1.5483	1.3736	1.5372
DCF
Sham+Vehicle	MCAO+Vehicle	MCAO+shNrf2	MCAO+Nrf2
37	312	307	79
24	237	262	129
30	221	250	101
26	221	255	101
28	235	260	103
0	217	275	81
MDA
Sham+Vehicle	MCAO+Vehicle	MCAO+shNrf2	MCAO+Nrf2
1.0663	4.3359	6.099	1.7114
1.0616	6.6057	8.269	2.9466
1.055	6.9468	9.651	3.3782
1.1484	7.2186	10.707	4.151
1.1019	7.6902	10.984	2.8842
1.0331	6.4569	10.786	3.6855
IL-6
Sham+Vehicle	MCAO+Vehicle	MCAO+shNrf2	MCAO+Nrf2
1.4244	2.7238	3.9254	1.6208
1.4634	1.1643	2.8953	1.2697
0.8395	2.6848	2.9791	1.5695
0.8987	2.2485	2.553	1.2197
0.7112	1.6253	3.1451	1.0233
0.6629	1.96	3.2632	1.4223
TNFa
Sham+Vehicle	MCAO+Vehicle	MCAO+shNrf2	MCAO+Nrf2
0.8982	1.4809	7.6788	1.5913
0.8901	2.6779	3.578	1.3481
0.8491	4.9449	3.822	1.7909
0.8764	2.9823	4.3697	2.3617
1.2045	3.9272	8.0473	1.8109
1.2817	4.5882	6.7476	2.495

## Sheet: Fig.2
Neurological FUNCTION Score
	Sham						MCAO						MCAO+shNrf2						MCAO+Nrf2
0d	0	0	0	0	0	0	13	12	12	12	12	12	13	13	12	12	12	11	13	13	12	12	12	12
1d	0	0	0	0	0	0	14	13	14	15	13	14	14	15	15	16	16	16	13	13	12	12	12	12
2d	0	0	0	0	0	0	14	13	14	12	13	14	16	17	18	18	18	18	13	13	13	13	12	13
3d	0	0	0	0	0	0	16	14	18	12	16	18	18	18	18	19	19	19	11	12	11	12	11	12
7d	0	0	0	0	0	0	14	13	14	11	13	14	16	16	15	15	15	15	9	9	8	8	8	8
14d	0	0	0	0	0	0	9	7	7	7	8	7	11	12	11	11	11	11	5	6	5	5	5	5
Rotarod test
	SHAM						MCAO						MCAO+shNrf2						MCAO+Nrf2
0d	180	180	174	157	153	180	12	7	9	20	13	6	9	6	11	5	8	7	32	31	26	23	34	30
1d	180	176	180	164	178	132	19	14	24	12	24	15	12	14	18	9	11	19	31	36	37	30	32	39
3d	180	140	135	180	180	180	24	38	27	33	37	30	16	38	17	36	33	19	37	35	43	41	36	44
5d	180	162	180	163	179	165	31	51	36	50	32	39	34	38	44	29	36	43	70	68	59	65	66	75
7d	180	166	128	159	180	180	43	59	44	49	61	41	31	43	46	54	40	42	110	96	107	113	94	102
14d	180	180	180	172	138	154	102	82	86	88	109	79	65	64	59	68	62	55	119	92	123	129	105	147
immunofluorescence
Nestin
Sham+Vehicle	MCAO+Vehicle	MCAO+shNrf2	MCAO+Nrf2
111	202	170	1112
72	293	159	543
102	283	138	353
107	361	171	371
101	383	156	415
133	284	162	855
Dcx
Sham+Vehicle	MCAO+Vehicle	MCAO+shNrf2	MCAO+Nrf2
139	304	176	231
125	243	145	250
97	269	159	253
90	198	178	259
103	249	129	224
128	207	151	286
Brain water content
	SHAM						MCAO						MCAO+shNrf2						MCAO+Nrf2
0d	75.5	74.4	78.1	77.9	73.9	79.5	85.5	86.1	91	87.5	82.8	88	87.9	82.5	89.4	87.2	88.3	90.9	88.5	87.2	87.4	86	88	87.6
1d	75.4	79.7	79.9	77.4	78.6	75.6	90.8	88.4	88.7	90.6	83.4	81.1	94.3	92.6	86.5	90.8	91.1	91.4	80.8	81.9	82.3	80.7	87.3	84.2
3d	75.4	78.9	79.8	73.5	79.7	77	85.4	83.4	84.8	79.5	83.4	88.2	85.5	90.5	87.3	88.9	82.5	86.2	78.6	78.6	77.2	82.8	81.3	79.6
5d	79	73.2	79.7	79.1	79.3	74.8	84.3	84.2	78.4	84.5	77.6	84.6	86.7	81.3	84.3	84.6	80.8	85.1	79.6	80.1	77.5	79.7	81.2	76.3
7d	76.9	76.5	76.2	74.1	77.3	76.4	80.2	81.7	76.5	77.1	79.8	84.2	80.7	83.2	83.5	82.1	80.1	81.8	80.7	76.7	79.5	79.5	80.2	80.7
14d	74.2	77.5	79.1	76.4	74	75.9	75.9	74.4	76.8	76.9	80.4	79.5	81.4	84.9	83	84.6	80.7	78.6	75.4	77.5	75.6	80.6	78.2	76.7
TTC
SHAM	MCAO	shNrf2	Nrf2
0	40.3081	52.7612	19.9445
0	43.5974	66.0901	28.1689
0	50.7595	59.0052	25.3047
Morris Water Maze
Escape latency
SHAM	MCAO	MCAO+shNrf2	MCAO+Nrf2
3.76	55.32	60	23.08
6.72	50.46	60	23.76
9.28	48.45	60	32.64
Time in goal quadrants
SHAM	MCAO	MCAO+shNrf2	MCAO+Nrf2
95.07	24.55	0	69.33
91.27	32.21	0	73.67
88.27	13.72	0	57.67
Limb grip strength test
Double forelimb grip（N）
	SHAM						MCAO						MCAO+shNrf2						MCAO+Nrf2
0d	1.36478	1.36448	1.46905	1.33871	1.29955	1.11502	0.739594	0.793599	0.850849	0.79751	0.857617	0.76296	0.702054	0.716689	0.60355	0.644579	0.831566	0.662986	1.13173	1.11712	1.17464	1.1027	1.10071	1.08314
1d	1.1133	1.13034	1.46983	1.38851	1.41443	1.2364	0.800183	0.659699	0.750955	0.816112	0.721225	0.669898	0.753082	0.678488	0.653061	0.760298	0.72379	0.624545	1.07155	1.08361	1.1832	1.14224	1.09074	1.19125
3d	1.32955	1.20979	1.11939	1.45135	1.16869	1.32394	0.909602	0.774137	0.830683	0.894964	0.775989	0.814988	0.699333	0.689667	0.710333	0.827667	0.698667	0.687333	1.24979	1.19922	1.22244	1.00548	1.17752	1.24028
5d	1.26762	1.30819	1.19297	1.13031	1.3509	1.0784	0.864906	0.876414	0.885186	0.864024	0.882689	0.820509	0.751188	0.769558	0.730558	0.7937	0.770623	0.756856	1.09205	1.31169	1.1301	1.30313	1.05679	1.12584
7d	1.2163	1.24865	1.20713	1.3338	1.16097	1.09786	0.969576	0.941762	0.944649	0.940232	0.998228	0.913306	0.807038	0.856222	0.855605	0.802997	0.893364	0.897291	1.23891	1.07573	1.21061	1.23679	1.19009	1.17817
14d	1.16137	1.27652	1.16476	1.20411	1.24551	1.48804	0.973991	0.96639	0.963122	0.992257	0.99838	0.954883	0.937409	0.989283	0.992739	0.97083	0.955956	0.925908	1.36223	1.3758	1.13097	1.11364	1.24122	1.35741
Double hindlimb grip（N）
	SHAM						MCAO						MCAO+shNrf2						MCAO+Nrf2
0d	1.2682	1.20318	1.26276	1.05518	1.26716	1.29643	0.830662	0.863897	0.822573	0.827248	0.750919	0.842651	0.735044	0.939692	0.728768	0.816622	0.748815	0.760496	1.24037	1.11104	1.13239	1.21854	1.18793	1.11504
1d	1.16999	1.27764	1.28516	1.20792	1.21901	1.13063	0.741256	0.813786	0.875546	0.754639	0.741159	0.793655	0.695942	0.666732	0.718165	0.731332	0.676189	0.603869	1.01224	1.13489	1.14169	1.15474	1.02752	1.01106
3d	1.16999	1.27764	1.28516	1.20792	1.21901	1.13063	0.667441	0.770061	0.783473	0.785177	0.611736	0.765133	0.623216	0.776132	0.671606	0.784634	0.776591	0.654174	1.14823	1.11079	1.12699	1.07437	1.06066	1.05782
5d	1.35228	1.29389	1.30568	1.24947	1.32737	1.29533	0.714294	0.736866	0.779635	0.717987	0.751088	0.773303	0.737957	0.764471	0.650368	0.686126	0.685773	0.694788	1.14176	1.33941	1.20267	1.16473	1.24895	1.03091
7d	1.16582	1.28637	1.16705	1.12077	1.11768	1.22259	0.757884	0.82148	0.846057	0.844552	0.77747	0.859278	0.789038	0.842082	0.835154	0.832862	0.859482	0.850799	1.08605	1.18735	1.03342	1.21259	1.0104	1.24558
14d	1.28306	1.25265	1.25456	1.22054	1.22274	1.22071	0.910294	0.966717	0.949661	0.993164	0.968353	0.910418	0.951613	0.893273	0.913483	0.968623	0.927996	0.935641	1.25221	1.22396	1.14753	1.2165	1.19081	1.11928
Left hindlimb grip（N）
	SHAM						MCAO						MCAO+shNrf2						MCAO+Nrf2
0d	0.538095	0.572547	0.527478	0.564699	0.534037	0.562084	0.369437	0.355894	0.29043	0.36109	0.315085	0.357577	0.267073	0.290807	0.307487	0.293521	0.350441	0.35976	0.536537	0.555726	0.56506	0.545854	0.571292	0.538347
1d	0.546896	0.510942	0.533184	0.562193	0.588556	0.523844	0.333359	0.341733	0.36114	0.360769	0.293017	0.289466	0.315049	0.319246	0.26674	0.286326	0.358408	0.336411	0.580939	0.563829	0.560706	0.482339	0.556603	0.450273
3d	0.468975	0.539305	0.599662	0.526258	0.505449	0.470815	0.397694	0.38246	0.330835	0.378899	0.384628	0.332552	0.38912	0.320031	0.349389	0.292967	0.350216	0.313963	0.543046	0.500098	0.565314	0.502015	0.466989	0.41931
5d	0.529252	0.540761	0.528045	0.472662	0.538426	0.523535	0.375867	0.353924	0.331314	0.383917	0.303924	0.378293	0.301685	0.38823	0.288793	0.364897	0.317322	0.304426	0.493645	0.471226	0.490813	0.45809	0.491276	0.486909
7d	0.482258	0.482135	0.53464	0.542989	0.480379	0.475652	0.366452	0.371892	0.357874	0.367387	0.40483	0.413147	0.334988	0.300272	0.369804	0.329865	0.393816	0.373765	0.507037	0.515877	0.49429	0.454311	0.455321	0.451035
14d	0.503906	0.482878	0.480245	0.501986	0.502772	0.491278	0.420032	0.405073	0.427758	0.396862	0.384827	0.428029	0.443204	0.373617	0.419461	0.385441	0.395651	0.390758	0.475247	0.54267	0.504505	0.483101	0.528603	0.454609
Left forelimb grip（N）
	SHAM						MCAO						MCAO+shNrf2						MCAO+Nrf2
0d	0.515273	0.546149	0.533686	0.496497	0.532303	0.499642	0.26857	0.342952	0.323691	0.29116	0.26173	0.327499	0.27076	0.270286	0.264911	0.247245	0.256073	0.273396	0.472825	0.455993	0.464661	0.462742	0.471124	0.473023
1d	0.518216	0.494428	0.528358	0.492088	0.504093	0.482582	0.254923	0.247271	0.253051	0.284869	0.258364	0.255698	0.230413	0.237598	0.276577	0.247486	0.230669	0.234748	0.463651	0.436387	0.470169	0.433745	0.447544	0.410818
3d	0.497668	0.547902	0.506984	0.510227	0.469569	0.562531	0.25475	0.278365	0.262519	0.29583	0.283191	0.268324	0.297178	0.3042	0.235765	0.273135	0.256484	0.266224	0.401134	0.426264	0.436744	0.535652	0.46914	0.439241
5d	0.531847	0.522994	0.595254	0.538945	0.489531	0.505678	0.27591	0.291944	0.313688	0.254051	0.306273	0.294566	0.261587	0.262501	0.264142	0.285187	0.311891	0.298565	0.502294	0.483923	0.452219	0.474201	0.48432	0.494541
7d	0.531328	0.496896	0.520439	0.505129	0.471862	0.503692	0.314615	0.338908	0.343876	0.34463	0.308464	0.315237	0.334334	0.338684	0.313306	0.282593	0.280407	0.309039	0.507743	0.483289	0.513235	0.486217	0.48318	0.46175
14d	0.503436	0.548823	0.544881	0.53727	0.530308	0.507522	0.377184	0.351496	0.388698	0.369143	0.348165	0.345874	0.322841	0.377431	0.357153	0.382024	0.376025	0.379333	0.504196	0.469931	0.460194	0.498766	0.514805	0.460947
Right hindlimb grip（N）
	SHAM						MCAO						MCAO+shNrf2						MCAO+Nrf2
0d	0.559721	0.582126	0.569956	0.534787	0.500636	0.527151	0.397438	0.414895	0.384407	0.401938	0.35566	0.358035	0.412191	0.354535	0.371298	0.352841	0.314761	0.417123	0.508012	0.494325	0.486959	0.506469	0.50097	0.484409
1d	0.570505	0.528946	0.5793	0.542519	0.569315	0.565688	0.395004	0.422977	0.355162	0.333353	0.331789	0.405768	0.32197	0.322769	0.389404	0.367885	0.301171	0.352887	0.499323	0.590305	0.473472	0.487084	0.491581	0.534276
3d	0.523216	0.571787	0.517513	0.551726	0.563983	0.54926	0.35543	0.377749	0.356335	0.401524	0.474875	0.486661	0.418268	0.405756	0.432684	0.33751	0.328876	0.450972	0.5515	0.487464	0.542798	0.501027	0.512934	0.539158
5d	0.507905	0.552638	0.554528	0.594891	0.553212	0.57927	0.470838	0.455681	0.439848	0.406176	0.435158	0.453564	0.466946	0.409382	0.443592	0.410341	0.454187	0.421022	0.529987	0.559388	0.578559	0.535377	0.532768	0.531369
7d	0.517471	0.579251	0.502222	0.598472	0.558725	0.471313	0.407932	0.431958	0.430537	0.463264	0.40198	0.437543	0.449555	0.425183	0.46186	0.40438	0.415329	0.403925	0.564702	0.502903	0.520494	0.563826	0.503411	0.568302
14d	0.547816	0.548367	0.59266	0.553323	0.591014	0.491419	0.447417	0.497865	0.442324	0.496636	0.497962	0.417803	0.472279	0.494284	0.445141	0.487994	0.453239	0.437712	0.551822	0.562632	0.495312	0.598109	0.559576	0.503271
Right forelimb grip（N）
	SHAM						MCAO						MCAO+shNrf2						MCAO+Nrf2
0d	0.49886	0.469652	0.440383	0.481423	0.451869	0.462317	0.433223	0.410694	0.369006	0.407343	0.364653	0.366219	0.314155	0.309883	0.307788	0.327163	0.334228	0.360116	0.444244	0.423735	0.430359	0.445887	0.455368	0.400475
1d	0.47952	0.485887	0.474477	0.461878	0.466758	0.477225	0.345676	0.354618	0.355782	0.313997	0.371007	0.390989	0.365444	0.34074	0.379899	0.313948	0.396456	0.326994	0.452644	0.421005	0.4293	0.444727	0.469882	0.438294
3d	0.46284	0.478264	0.487187	0.45145	0.484151	0.449067	0.402201	0.413064	0.341785	0.443027	0.382677	0.414244	0.323996	0.360768	0.352665	0.379897	0.38348	0.38048	0.468991	0.47929	0.427193	0.45739	0.46463	0.408226
5d	0.485267	0.450014	0.467029	0.45533	0.475482	0.45691	0.436884	0.35626	0.39047	0.44264	0.46093	0.325068	0.430479	0.365672	0.331267	0.443126	0.442898	0.376082	0.430006	0.471886	0.461221	0.432948	0.447663	0.483582
7d	0.455267	0.450014	0.487029	0.49533	0.475482	0.45691	0.445567	0.437859	0.425992	0.454018	0.432027	0.459662	0.443411	0.428124	0.422164	0.420401	0.437738	0.43294	0.434081	0.454763	0.431624	0.449113	0.489476	0.423101
14d	0.495267	0.460014	0.457029	0.45533	0.475482	0.45691	0.450245	0.451446	0.408306	0.408641	0.495832	0.478796	0.458406	0.446539	0.432621	0.399429	0.430836	0.455281	0.440939	0.480894	0.473242	0.449718	0.449365	0.476288
WB
Nestin
SHAM	MCAO	MCAO+shNrf2	MCAO+Nrf2
1.03933	1.54193	1.11873	2.23353
0.995771	1.49821	1.01044	2.20958
0.964899	1.49724	1.22269	2.24929
Dcx
SHAM	MCAO	MCAO+shNrf2	MCAO+Nrf2
0.999623	1.20637	0.846986	1.57764
1.05937	1.18994	0.831399	1.56526
0.941011	1.28081	0.748351	1.4129

## Sheet: Fig.3
immunofluorescence
BrdU
Control	Vehicle	shNrf2	Nrf2
50.8346	53.2062	36.6977	68.0517
51.5008	44.6524	15.1084	60.4051
62.8764	46.3837	18.9428	65.147
61.8727	51.0867	19.4846	69.9617
55.0005	52.6371	20.4849	65.8533
51.9549	63.0508	34.3116	79.6321
NeuN
Control	Vehicle	shNrf2	Nrf2
25.291	23.911	13.65	40.0852
21.5791	24.6087	13.0602	33.2061
19.0307	21.2031	11.0085	26.241
20.8135	18.7366	18.3688	28.9353
19.8729	21.4181	11.5022	24.4352
27.4128	27.5995	21.4592	41.676
GFAP
Control	Vehicle	shNrf2	Nrf2
50.2173	44.77	90.8477	33.2141
45.5684	47.2854	61.4318	27.9982
37.1012	39.8491	81.5692	32.5351
39.9927	42.0204	92.53	36.4704
42.9034	43.2731	61.5338	33.7883
50.2173	56.6766	64.2591	21.5062
Flow cytometry
NeuN
Control	Vehicle	shNrf2	Nrf2
4.1	4.26	2.75	42
5.21	5.47	2.31	38.28
4.45	4.65	3.03	46.95
GFAP
Control	Vehicle	shNrf2	Nrf2
29.5	27.3	64.8	20.9
27.7	31.9	58.42	21.9
32.6	35.4	66.48	18.7

## Sheet: Fig.4
WB
NLRP3
Control	MCAO+Vehicle	MCAO+shNrf2	MCAO+Nrf2
1.13259	1.11331	2.1307	0.843055
0.998381	1.22041	2.11756	0.905448
0.869026	1.07775	2.04196	0.741539
Nrf2
Control	MCAO+Vehicle	MCAO+shNrf2	MCAO+Nrf2
0.957409	1.0893	0.413723	1.27411
0.984068	1.03272	0.455467	1.35213
1.05852	0.926241	0.57151	1.27834
p65
Control	MCAO+Vehicle	MCAO+shNrf2	MCAO+Nrf2
1.03096	1.09074	1.47282	0.657193
0.903466	0.964638	1.37993	0.438111
1.06557	1.13675	1.39137	0.445956
HO-1
Control	MCAO+Vehicle	MCAO+shNrf2	MCAO+Nrf2
0.994553	1.86013	1.2719	3.03358
1.00041	2.01071	1.43254	3.67834
1.00503	1.83635	1.30407	3.5265
HQO1
Control	MCAO+Vehicle	MCAO+shNrf2	MCAO+Nrf2
1.0397	1.44211	0.780824	2.77027
0.958486	1.51986	0.773274	3.18602
1.00182	1.27262	0.656096	2.4796
immunofluorescence
Nestin
NSCs+AAV-eGFP	NSCs+AAV-Nrf2-eGFP
40.3765	33.0259
19.0494	63.1788
41.6447	42.4612
34.2165	40.8094
32.9035	40.5247
19.4635	48.7623
NeuN
NSCs+AAV-eGFP	NSCs+AAV-Nrf2-eGFP
24.0067	56.6844
38.1622	49.5911
31.2911	45.3111
36.0778	39.4489
30.1022	41.8444
31.5178	59.1422
GFAP
NSCs+AAV-eGFP	NSCs+AAV-Nrf2-eGFP
28.3875	23.845
40.9125	20.33
47.2875	18.43
54	18.5963
34.4625	17.8837
24.8625	19.76

## Sheet: Fig.5
DCF
Sham+Saline	MCAO+Saline	MCAO+NSCs	MCAO+AAV-Nrf2-NSCs
42.07	266.76	189.3	82.8
33.47	254.97	179.4	143.25
29.08	316.98	170.5	100.95
28.83	136.53	188.9	114.8
32.94	372.69	251.5	93.05
MDA
Sham+Saline	MCAO+Saline	MCAO+NSCs	MCAO+AAV-Nrf2-NSCs
0.937	6.525	2.8245	2.589
0.8585	6.111	3.0555	1.977
0.9155	6.951	2.949	1.87
1.065	6.126	3.1185	1.893
1.158	6.501	2.7255	1.903
IL-6
Sham+Saline	MCAO+Saline	MCAO+NSCs	MCAO+AAV-Nrf2-NSCs
1.35233	2.21534	1.99483	0.838077
0.92263	1.77638	1.09431	0.94062
0.934452	1.4906	1.43766	1.26945
0.894874	1.9604	1.48186	0.969147
0.89436	2.02824	1.33743	1.67114
TNFa
Sham+Saline	MCAO+Saline	MCAO+NSCs	MCAO+AAV-Nrf2-NSCs
0.828452	4.60251	0.99721	1.72943
0.986983	2.23013	1.89679	1.7205
1.20688	3.1827	0.781032	2.12664
0.342166	2.50628	3.15202	1.65356
1.63552	2.15621	2.94863	0.749791
Neurological FUNCTION Score
	Sham						MCAO						MCAO+NSCs						MCAO+AAV-Nrf2-NSCs
0d	0	0	0	0	0	0	13	12	12	12	12	12	12	12	11	12	13	12	12	12	13	13	14	12
1d	0	0	0	0	0	0	14	13	14	15	13	14	12	13	13	12	13	14	11	12	12	13	13	12
2d	0	0	0	0	0	0	14	13	14	12	13	14	12	11	12	11	11	12	10	11	11	12	13	12
3d	0	0	0	0	0	0	16	14	18	12	16	18	11	10	11	10	11	12	9	7	9	9	11	10
7d	0	0	0	0	0	0	14	13	14	11	13	14	7	7	6	7	6	7	5	4	5	5	6	6
14d	0	0	0	0	0	0	9	7	7	7	8	7	4	4	3	3	3	7	3	3	4	4	5	5
Rotarod test
	SHAM						MCAO						MCAO+NSCs						MCAO+AAV-Nrf2-NSCs
0d	180	180	180	165	177	180	9	5	6	13	19	10	11	18	15	10	19	14	28	35	25	29	25	31
1d	180	180	180	173	154	180	13	16	12	14	19	21	20	25	14	16	12	19	33	31	39	37	35	34
3d	180	180	155	180	180	180	30	36	21	37	39	38	21	28	36	24	33	37	36	55	43	56	50	47
5d	180	180	180	180	169	171	33	54	40	30	37	47	51	39	56	45	53	49	67	61	60	55	71	65
7d	180	180	180	140	180	180	58	61	45	46	43	56	69	53	54	68	49	46	112	86	96	100	92	111
14d	180	180	180	168	180	152	86	92	81	108	107	97	109	85	95	102	91	96	132	116	92	109	111	153
Brain water content
	Sham+Saline						MCAO+Saline						MCAO+NSCs						MCAO+AAV-Nrf2-NSCs
0d	76.7	71.2	73.2	73.7	70	74.7	85.8	87.8	88.2	85.2	82.5	89.3	88.9	85.7	86.6	85.8	86.2	86.7	82.4	85	85.5	84.6	86.9	86.4
1d	77	75.5	70.6	79.1	71.3	73.5	90.7	81.4	84.3	90.2	87.1	82.9	85.4	87.9	85.9	90.1	82.2	83.8	77.7	80.8	80.1	78.6	81.7	82.7
3d	71.6	78.2	72	77.6	75.5	73.3	83	85.2	83.2	82	82.8	81	80.4	82.9	81.2	82.5	80.9	84.3	76.8	78.4	80.2	81.1	80.5	78
5d	70.9	73.8	74.5	72.4	76.4	79.7	79.3	83.9	78.2	81.2	83.5	80.8	82.8	83.4	79.3	81.6	77.1	77.4	79.7	77	77.8	77.4	81.1	76.6
7d	72.1	71	75.8	79.9	72.2	71.4	76.9	77.8	82.5	81.6	82.3	79.7	74.6	82	84.1	73.9	80.4	80.1	80.8	77.5	75.3	71.5	77.6	78.4
14d	79.2	70.2	78.7	73.1	72.6	78.2	76.9	74.9	80.9	76.8	78.4	80.2	79.1	77.1	81.8	75.9	78.4	75.9	76.8	73.2	78.9	72.7	79.6	76.1
Limb grip strength
Double forelimb grip（N）
	SHAM						MCAO						MCAO+NSCs						MCAO+NSCs+Nrf2
0d	1.27311	1.38279	1.36918	1.41077	1.21723	1.23743	0.7741	0.773687	0.728414	0.72176	0.774503	0.744766	0.755981	0.681033	0.713384	0.721962	0.720681	0.738047	0.972674	0.978889	1.04569	1.13159	1.11835	1.05622
1d	1.29327	1.28723	1.39911	1.27374	1.44366	1.37127	0.635782	0.770109	0.778973	0.677283	0.77885	0.696794	0.709537	0.760374	0.757608	0.652018	0.703112	0.733876	1.00617	1.03203	1.0604	1.1243	1.05661	1.03736
3d	1.4544	1.42504	1.14313	1.45904	1.32398	1.17562	0.944676	0.764216	0.868869	0.808078	0.854314	0.852467	0.831981	0.889689	0.945232	0.746146	0.930452	0.912233	1.2375	1.17726	1.09717	1.27782	1.20245	1.03055
5d	1.42812	1.26799	1.46764	1.47274	1.3853	1.02491	0.824134	0.831525	0.851162	0.920211	0.844073	0.818541	0.852298	0.852569	0.903454	0.883149	0.719821	0.890595	1.23261	1.27003	1.20009	1.28999	1.22306	1.2
7d	1.24712	1.4582	1.14365	1.46098	1.41615	1.14677	0.913604	0.927371	0.910759	0.921422	0.9419	0.996398	0.908423	0.928682	1.03868	0.902561	1.0465	0.940072	1.27854	1.11622	1.24215	1.27577	1.26652	1.26067
14d	1.22422	1.32992	1.41625	1.25091	1.3957	1.40996	0.96828	0.969349	0.984819	0.914012	0.991181	0.950798	1.03859	1.0528	1.0204	0.936866	0.910165	1.06332	1.30996	1.08735	1.31675	1.19604	1.24286	1.35457
Double hindlimb grip（N）
	SHAM						MCAO						MCAO+NSCs						MCAO+NSCs+Nrf2
0d	1.23611	1.23851	1.16739	1.33298	1.25435	1.17616	0.809558	0.818691	0.831829	0.852751	0.753951	0.762851	0.854414	0.831019	0.786376	0.82293	0.88214	0.843567	1.16578	0.998023	0.978191	1.03019	1.15581	1.06796
1d	1.1715	1.32606	1.18787	1.36421	1.29002	1.29519	0.837003	0.813961	0.851611	0.741623	0.742433	0.820908	0.878919	0.806054	0.811313	0.776245	0.731707	0.75047	1.15516	1.09396	1.1188	1.13266	1.16633	1.04047
3d	1.37551	1.23702	1.22339	1.20057	1.23741	1.22975	0.796045	0.760945	0.755709	0.787823	0.751017	0.773962	0.817186	0.855032	0.805664	0.794506	0.775814	0.770205	1.09492	1.1459	1.10767	1.19499	1.06436	1.08064
5d	1.23326	1.22538	1.34503	1.34033	1.2773	1.23834	0.794108	0.730239	0.805319	0.774946	0.821161	0.787101	0.814109	0.807929	0.860543	0.84244	0.759148	0.85614	1.18398	1.23043	1.15596	1.1594	1.1884	1.11177
7d	1.22001	1.36231	1.17725	1.38551	1.27551	1.31187	0.806716	0.750809	0.83356	0.795937	0.795425	0.865084	0.763085	0.860265	0.867084	0.822418	0.884464	0.788572	1.19233	1.23277	1.22159	1.13051	1.15579	1.21451
14d	1.32169	1.20422	1.19921	1.31524	1.22809	1.30954	0.98697	0.960299	0.914156	0.956704	0.958588	0.911526	0.95502	1.04161	0.989052	0.946448	0.930394	0.912278	1.28284	1.15012	1.15399	1.20452	1.22237	1.15035
Left hindlimb grip（N）
	SHAM						MCAO						MCAO+NSCs						MCAO+NSCs+Nrf2
0d	0.524038	0.507295	0.509852	0.521278	0.523318	0.513771	0.358373	0.339908	0.283877	0.325754	0.350761	0.326201	0.279017	0.326884	0.389234	0.339942	0.341667	0.312137	0.428693	0.455936	0.427619	0.435609	0.419355	0.477174
1d	0.566957	0.509922	0.524514	0.533587	0.51881	0.509095	0.327081	0.314926	0.291476	0.340902	0.307092	0.335877	0.313635	0.369777	0.3047	0.35517	0.378647	0.314097	0.428542	0.459869	0.424932	0.471237	0.456875	0.455339
3d	0.556193	0.540142	0.52215	0.503339	0.582683	0.523664	0.344901	0.378422	0.351137	0.340863	0.364988	0.36697	0.34419	0.388341	0.330581	0.361265	0.366192	0.322231	0.467989	0.495722	0.452739	0.466189	0.477512	0.478619
5d	0.526666	0.539813	0.556903	0.531469	0.573481	0.506071	0.404949	0.357652	0.35801	0.387579	0.406584	0.379201	0.32338	0.317752	0.402081	0.414682	0.330639	0.354389	0.500659	0.503317	0.487082	0.482992	0.497056	0.471195
7d	0.557116	0.548991	0.512578	0.567581	0.525247	0.522918	0.426267	0.423088	0.414388	0.424983	0.384098	0.427726	0.402935	0.414147	0.448888	0.400354	0.426348	0.439835	0.458838	0.478511	0.493195	0.51394	0.51203	0.502738
14d	0.553109	0.515147	0.501682	0.515197	0.551762	0.555258	0.392671	0.405201	0.419076	0.389159	0.44016	0.445829	0.402935	0.414147	0.448888	0.400354	0.426348	0.439835	0.527045	0.490294	0.509305	0.494984	0.467067	0.506367
Left forelimb grip（N）
	SHAM						MCAO						MCAO+NSCs						MCAO+NSCs+Nrf2
0d	0.514256	0.535449	0.523686	0.516462	0.52561	0.514642	0.262665	0.298916	0.287559	0.286824	0.307455	0.269693	0.263362	0.264545	0.301599	0.293098	0.324812	0.324951	0.46088	0.449467	0.458039	0.445292	0.455647	0.455631
1d	0.510512	0.531279	0.474134	0.51125	0.503727	0.47874	0.289764	0.298906	0.305378	0.261077	0.279329	0.299253	0.287646	0.29053	0.325412	0.265608	0.32343	0.273859	0.454783	0.459281	0.450226	0.442259	0.479732	0.457264
3d	0.524239	0.499436	0.521005	0.538698	0.491118	0.481501	0.261577	0.284623	0.328745	0.296801	0.312254	0.29807	0.30131	0.318092	0.28772	0.287594	0.325159	0.282418	0.450737	0.463584	0.445165	0.458288	0.479034	0.450204
5d	0.512409	0.532667	0.530629	0.507547	0.493155	0.484294	0.322577	0.321918	0.29671	0.324612	0.31	0.303908	0.332807	0.290429	0.308581	0.348635	0.317872	0.319352	0.478557	0.457937	0.487781	0.462333	0.483489	0.490759
7d	0.549573	0.491444	0.502304	0.484753	0.546598	0.503372	0.323722	0.313588	0.32318	0.345046	0.308495	0.302647	0.36875	0.316475	0.315497	0.31229	0.364311	0.301231	0.457412	0.50021	0.480109	0.462356	0.518324	0.488793
14d	0.509646	0.508424	0.538807	0.521433	0.486183	0.546471	0.349017	0.391707	0.341985	0.343667	0.388652	0.379617	0.382312	0.359477	0.38974	0.359074	0.374881	0.365003	0.472038	0.484065	0.491551	0.471054	0.510645	0.494458
Right hindlimb grip（N）
	SHAM						MCAO						MCAO+NSCs						MCAO+NSCs+Nrf2
0d	0.558217	0.502362	0.555785	0.54247	0.579369	0.530946	0.356037	0.365253	0.353672	0.357131	0.399909	0.375623	0.406294	0.391627	0.336461	0.405501	0.373675	0.390458	0.464613	0.478468	0.469571	0.464156	0.488486	0.489393
1d	0.535647	0.534621	0.560253	0.581805	0.549725	0.531648	0.371191	0.373161	0.361183	0.36269	0.394477	0.378103	0.360838	0.352192	0.397994	0.352443	0.404485	0.410129	0.475341	0.478293	0.484676	0.461014	0.492599	0.462682
3d	0.525432	0.541433	0.557827	0.56715	0.549401	0.560626	0.359081	0.399933	0.351989	0.388717	0.431077	0.436947	0.367304	0.41269	0.41981	0.411724	0.3989	0.409165	0.500718	0.48793	0.493444	0.480183	0.485342	0.517477
5d	0.576419	0.585999	0.570046	0.532864	0.52044	0.551592	0.412467	0.414142	0.405275	0.428784	0.432682	0.441839	0.406404	0.40989	0.400411	0.444289	0.445226	0.405961	0.523323	0.51658	0.518803	0.521724	0.494995	0.481904
7d	0.560388	0.539072	0.552075	0.567025	0.52245	0.594587	0.427599	0.415794	0.425439	0.445985	0.422303	0.450186	0.411479	0.457341	0.402354	0.408442	0.439488	0.45199	0.511488	0.528144	0.529154	0.508752	0.504224	0.494032
14d	0.554744	0.514784	0.580539	0.590517	0.547112	0.541817	0.463934	0.47366	0.446297	0.446818	0.448789	0.461689	0.463487	0.489913	0.460621	0.486006	0.475321	0.454599	0.529755	0.527847	0.505213	0.549773	0.514191	0.498102
Right forelimb grip（N）
	SHAM						MCAO						MCAO+NSCs						MCAO+NSCs+Nrf2
0d	0.490173	0.45392	0.468249	0.482016	0.465008	0.470713	0.375926	0.356014	0.377509	0.375677	0.351949	0.356351	0.349572	0.348222	0.396956	0.351082	0.374704	0.351114	0.448241	0.402357	0.431361	0.454231	0.434394	0.40857
1d	0.479401	0.480985	0.464032	0.453542	0.45029	0.440231	0.385551	0.364232	0.37071	0.371311	0.357611	0.380713	0.3904	0.35233	0.341708	0.357938	0.381047	0.386749	0.425756	0.432226	0.468688	0.448167	0.469831	0.456198
3d	0.467851	0.474869	0.472616	0.466019	0.469463	0.451349	0.389029	0.391734	0.364107	0.347353	0.418709	0.385342	0.342753	0.409221	0.414891	0.405948	0.350161	0.385975	0.45757	0.456425	0.456641	0.447626	0.4309	0.42077
5d	0.495309	0.448283	0.483144	0.498685	0.45897	0.477266	0.418616	0.399142	0.357604	0.429396	0.40058	0.396738	0.406723	0.449311	0.348325	0.404681	0.389946	0.384519	0.456794	0.481378	0.464715	0.430202	0.468561	0.436262
7d	0.44329	0.495326	0.46381	0.49746	0.475869	0.484414	0.438981	0.440727	0.438897	0.432239	0.431378	0.424379	0.457204	0.445691	0.452188	0.420746	0.439517	0.447098	0.474592	0.480917	0.438389	0.450536	0.467639	0.434116
14d	0.494408	0.474765	0.482765	0.457462	0.474124	0.485758	0.448133	0.459758	0.455858	0.435205	0.432567	0.438392	0.505397	0.424003	0.43481	0.44609	0.459159	0.432494	0.488901	0.435093	0.462959	0.441736	0.479047	0.484579
Morris Water Maze
Escape latency
Sham+Saline	MCAO+Saline	MCAO+NSCs	MCAO+AAV-Nrf2-NSCs
5.4	57.63	48.38	30.12
7.04	49.26	42.25	31.96
9.88	52.16	31.59	20.92
Time in goal quadrants
Sham+Saline	MCAO+Saline	MCAO+NSCs	MCAO+AAV-Nrf2-NSCs
93.93	31.38	40.48	63.8
76.87	18.69	40.14	59.47
57.6	15.1	52.28	66.27
TTC
Sham+Saline	MCAO+Saline	MCAO+NSCs	MCAO+AAV-Nrf2-NSCs
0	40.5084	27.455	27.242
0	45.5956	38.987	17.657
0	53.4226	37.5794	18.0046

## Sheet: Fig.6
WB
NLRP3
Sham+Saline	MCAO+Saline	MCAO+NSCs	MCAO+AAV-Nrf2-NSCs	MCAO+AAV-Nrf2-NSCs+PTE
0.9954	1.37033	1.08974	0.559003	0.263973
1.00725	1.23624	0.835825	0.503079	0.314361
0.997352	1.38831	1.01252	0.434752	0.216973
Nrf2
Sham+Saline	MCAO+Saline	MCAO+NSCs	MCAO+AAV-Nrf2-NSCs	MCAO+AAV-Nrf2-NSCs+PTE
0.98704	1.13504	1.57088	2.10568	2.69969
1.16549	1.43068	1.76783	2.33497	2.67703
0.847476	1.13772	1.84003	2.1927	2.61925
p65
Sham+Saline	MCAO+Saline	MCAO+NSCs	MCAO+AAV-Nrf2-NSCs	MCAO+AAV-Nrf2-NSCs+PTE
1.14001	1.31034	0.940129	0.908773	0.442242
0.97604	1.26127	0.867725	0.754558	0.365429
0.88395	1.217	0.923281	0.882167	0.318678
HO-1
Sham+Saline	MCAO+Saline	MCAO+NSCs	MCAO+AAV-Nrf2-NSCs	MCAO+AAV-Nrf2-NSCs+PTE
0.889483	2.68014	4.42869	7.32823	10.4507
1.1133	3.49805	6.44092	8.05922	11.1456
0.997219	2.03059	4.70518	6.53174	9.96373
HQO1
Sham+Saline	MCAO+Saline	MCAO+NSCs	MCAO+AAV-Nrf2-NSCs	MCAO+AAV-Nrf2-NSCs+PTE
1.21106	2.55436	5.5876	7.1716	9.04664
0.909531	3.81529	4.74331	7.24464	9.10155
0.879412	3.27701	4.52543	6.83188	8.62263
DCF
Sham+Saline	MCAO+Saline	MCAO+NSCs	MCAO+AAV-Nrf2-NSCs	MCAO+AAV-Nrf2-NSCs+PTE
39.85	338.66	222	89.26	99.4
33.71	266.24	176.63	112.08	85.78
28.34	254.36	281.05	122.48	62.28
42.94	155.83	200.24	147.22	64.16
41.89	352.46	268.81	85.71	65.12
MDA
Sham+Saline	MCAO+Saline	MCAO+NSCs	MCAO+AAV-Nrf2-NSCs	MCAO+AAV-Nrf2-NSCs+PTE
0.84104	6.08033	3.21642	2.51005	1.42805
1.11496	6.16483	2.79684	1.91793	1.54885
1.12036	6.29389	3.75716	2.72834	1.70941
0.88683	5.65647	2.9421	2.08174	1.70966
0.93382	5.99272	3.59063	1.90534	1.62934
IL-6
Sham+Saline	MCAO+Saline	MCAO+NSCs	MCAO+AAV-Nrf2-NSCs	MCAO+AAV-Nrf2-NSCs+PTE
1.05233	2.12258	1.35377	1.02721	1.11282
0.96428	1.99577	1.58473	1.48728	1.0273
0.894362	1.52636	1.80666	1.14693	0.99642
0.884254	1.72441	1.56024	1.11418	0.94344
0.91336	2.50212	1.91297	1.42925	1.023
TNFa
Sham+Saline	MCAO+Saline	MCAO+NSCs	MCAO+AAV-Nrf2-NSCs	MCAO+AAV-Nrf2-NSCs+PTE
1.34887	4.3307	1.87261	1.80987	1.08128
0.78125	3.1505	1.80698	1.83198	0.73575
0.88642	2.54413	3.64608	0.90756	0.59198
1.11358	2.86838	2.01818	1.08677	0.68091
0.95113	3.58901	2.17889	1.15289	0.57894
Limb grip strength test
Double forelimb grip（N）
Sham+Saline	MCAO+Saline	MCAO+NSCs	MCAO+AAV-Nrf2-NSCs	MCAO+AAV-Nrf2-NSCs+PTE
1.40686	0.986593	0.925047	1.08363	1.18735
1.27036	0.952595	1.01834	1.18212	1.18087
1.22325	0.963896	0.989622	1.01196	1.33866
1.30268	0.941868	1.09193	1.22545	1.26886
1.24972	0.984796	0.932582	1.10994	1.20552
1.32649	0.978557	0.973729	1.24903	1.34502
Double hindlimb grip（N）
Sham+Saline	MCAO+Saline	MCAO+NSCs	MCAO+AAV-Nrf2-NSCs	MCAO+AAV-Nrf2-NSCs+PTE
1.2446	0.976295	1.04258	1.22042	1.27168
1.29968	0.978006	1.13353	1.13809	1.2749
1.31662	0.904853	1.0379	1.15291	1.25133
1.29564	0.965532	0.92797	1.12934	1.2934
1.31985	0.924509	1.02481	1.17973	1.1846
1.25602	0.93313	1.08608	1.17376	1.17334
Left hindlimb grip（N）
Sham+Saline	MCAO+Saline	MCAO+NSCs	MCAO+AAV-Nrf2-NSCs	MCAO+AAV-Nrf2-NSCs+PTE
0.508763	0.42788	0.42146	0.504145	0.542519
0.531771	0.395396	0.425419	0.485754	0.511443
0.523967	0.430998	0.42788	0.47541	0.49894
0.568561	0.444741	0.41989	0.461439	0.524948
0.557238	0.408479	0.427261	0.482469	0.504162
0.525031	0.381539	0.439758	0.515489	0.497644
Left forelimb grip（N）
Sham+Saline	MCAO+Saline	MCAO+NSCs	MCAO+AAV-Nrf2-NSCs	MCAO+AAV-Nrf2-NSCs+PTE
0.552888	0.343548	0.382546	0.50265	0.506674
0.531396	0.361472	0.391612	0.451614	0.482227
0.5075	0.347241	0.388928	0.487868	0.496334
0.543427	0.377054	0.365325	0.460637	0.519526
0.484581	0.34487	0.386262	0.480342	0.51974
0.535124	0.370732	0.389918	0.466428	0.48448
Right hindlimb grip（N）
Sham+Saline	MCAO+Saline	MCAO+NSCs	MCAO+AAV-Nrf2-NSCs	MCAO+AAV-Nrf2-NSCs+PTE
0.552143	0.44347	0.479089	0.535401	0.488862
0.557434	0.469308	0.456252	0.50033	0.505971
0.539519	0.464378	0.474277	0.493156	0.560851
0.578927	0.442298	0.47216	0.484824	0.538753
0.510483	0.451046	0.453777	0.48905	0.523988
0.597396	0.456779	0.456644	0.507214	0.498024
Right forelimb grip（N）
Sham+Saline	MCAO+Saline	MCAO+NSCs	MCAO+AAV-Nrf2-NSCs	MCAO+AAV-Nrf2-NSCs+PTE
0.498293	0.455857	0.471756	0.48151	0.465143
0.496281	0.45443	0.459379	0.463528	0.480262
0.464886	0.454937	0.446581	0.440312	0.462376
0.470167	0.434348	0.431424	0.478241	0.472924
0.487788	0.457145	0.431983	0.45769	0.499603
0.465835	0.451778	0.48373	0.482284	0.467268
Morris Water Maze
Escape latency
Sham+Saline	MCAO+Saline	MCAO+NSCs	MCAO+AAV-Nrf2-NSCs	MCAO+AAV-Nrf2-NSCs+PTE
6.68	57.32	42.51	24.44	11.24
8.32	55.63	40.55	26	11.4
10.6	57.25	45.65	26.76	12
Time in goal quadrants
Sham+Saline	MCAO+Saline	MCAO+NSCs	MCAO+AAV-Nrf2-NSCs	MCAO+AAV-Nrf2-NSCs+PTE
91.13	18.48	39.47	72.27	84.07
88.33	33.9	62.93	58.67	84.07
90.53	15.03	45.52	69.13	83.4
Rotarod test
Sham+Saline	MCAO+Saline	MCAO+NSCs	MCAO+AAV-Nrf2-NSCs	MCAO+AAV-Nrf2-NSCs+PTE
180	110	113	96	152
180	87	93	110	144
180	84	92	129	139
164	88	96	118	145
180	96	112	147	141
180	102	104	136	130
Brain water content
Sham+Saline	MCAO+Saline	MCAO+NSCs	MCAO+AAV-Nrf2-NSCs	MCAO+AAV-Nrf2-NSCs+PTE
71.3	77	80.2	74.5	73.7
72.2	77.2	79.6	75.6	74.5
77	76.1	77.4	72.9	76.1
77.5	78.6	77.3	77.2	74.8
74.9	75.1	78.1	78.1	71.4
70.6	81.4	77.6	72.7	77.7
TTC
Sham+Saline	MCAO+Saline	MCAO+NSCs	MCAO+AAV-Nrf2-NSCs	MCAO+AAV-Nrf2-NSCs+PTE
0	39.4172	40.6551	26.7296	14.0949
0	47.7086	29.1512	23.0079	20.2244
0	44.8725	37.6019	22.7663	15.4358
